# Supplementary material for: Robust Photocatalytic MICROSCAFS® with Interconnected Macropores for Sustainable Solar-Driven Water Purification
Source: Int J Mol Sci. 2024 May 29;25(11):5958. doi: 10.3390/ijms25115958 (PMC11172857; doi:10.3390/ijms25115958)
Supplement: Supplementary file 1 [file ijms-25-05958-s001.zip]

Archive with 1 entries (1 files):
- ijms-2997510-supplementary.pdf
